# Supplementary material for: Plasma biomarkers of amyloid, tau & neuroinflammation in Alzheimer’s disease and corticobasal syndrome
Source: Eur Arch Psychiatry Clin Neurosci. 2025 May 2;275(8):2255–73. doi: 10.1007/s00406-025-02013-z (PMC12638345; doi:10.1007/s00406-025-02013-z)
Supplement: Supplementary file 1 — Supplementary file1 (XLSX 12 KB) [file 406_2025_2013_MOESM1_ESM.xlsx]

## Sheet: Sheet1
	Supplemental Table 1: Partial correlation of BBBM and CSF markers
		Variable1	Variable2	Correlation	p-value	adjusted p-value	VIF
	plasma	pTau181 (pg/ml)	Aß1-42/1-40 plasma	-0.222153	0.0801338	0.120201	1.90026
			ApoE plasma	0.250911	0.0473095	0.089639
			GFAP plasma	0.600547	1.96042e-07	3.52876e-06
			NFL plasma	0.155636	0.223216	0.277095
			pTau181 CSF (pg/ml)	0.397556	0.00125351	0.00501405
			Aß1-42/1-40 CSF	-0.409301	0.000865727	0.00389577
			sTREM2 CSF	0.176943	0.165353	0.212596
			tTau CSF	0.471994	9.41282e-05	0.000484088
		Aß1-42/1-40 ratio	ApoE plasma	-0.322191	0.0100192	0.0327901	1.60192
			GFAP plasma	-0.0656031	0.609468	0.65166
			NFL plasma	0.209788	0.0988992	0.142415
			pTau181 CSF (pg/ml)	-0.284295	0.0239362	0.0574468
			Aß1-42/1-40 CSF	0.578171	6.96599e-07	8.35919e-06
			sTREM2 CSF	0.0178472	0.889583	0.889583
			tTau CSF	-0.23417	0.0647154	0.110941
		ApoE4 (UG/ml)	GFAP plasma	0.256283	0.0426165	0.089639	1.36878
			NFL plasma	-0.188526	0.138949	0.185265
			pTau181 CSF (pg/ml)	0.297136	0.018035	0.0499432
			Aß1-42/1-40 CSF	-0.520378	1.23357e-05	8.88168e-05
			sTREM2 CSF	0.222814	0.079216	0.120201
			tTau CSF	0.390463	0.00155751	0.00560702
		GFAP (ng/ml)	NFL plasma	0.253366	0.0451145	0.089639	1.86207
			pTau181 CSF (pg/ml)	0.11235	0.380666	0.43051
			Aß1-42/1-40 CSF	-0.241607	0.0564345	0.101582
			sTREM2_CSF_BL	0.197043	0.121652	0.168441
			tTau CSF	0.230148	0.0695847	0.113866
		NFL (pg/ml)	pTau181 CSF (pg/ml)	-0.119944	0.349095	0.418914	1.37308
			Aß1-42/1-40 CSF	0.316122	0.0116034	0.0348102
			sTREM2 CSF	-0.0645096	0.615457	0.65166
			tTau CSF	-0.111879	0.382675	0.43051
	CSF	pTau181 (pg/ml)	Aß1-42/1-40 CSF	-0.505384	2.39364e-05	0.000143619	5.71819
			sTREM2 CSF	0.274568	0.0294274	0.0662117
			tTau CSF	0.885086	6.27534e-22	2.25912e-20
		Aß1-42/1-40 ratio	sTREM2 CSF	-0.0539807	0.67435	0.693617	2.68408
			tTau CSF	-0.552591	2.65663e-06	2.39097e-05
		sTREM2 (ng/ml)	tTau CSF	0.293783	0.0194412	0.0499916	1.30301
